# Supplementary material for: MiR-218-5p/EGFR Signaling in Arsenic-Induced Carcinogenesis
Source: Cancers (Basel). 2023 Feb 14;15(4):1204. doi: 10.3390/cancers15041204 (PMC9954652; doi:10.3390/cancers15041204)
Supplement: Supplementary file 1 [file cancers-15-01204-s001.zip]

Archive with 1 entries (1 files):
- cancers-2219516-supplementary.pdf
